# Supplementary material for: 8,9-Dihydrocannabidiol, an Alternative of Cannabidiol, Its Preparation, Antibacterial and Antioxidant Ability
Source: Molecules. 2023 Jan 3;28(1):445. doi: 10.3390/molecules28010445 (PMC9824641; doi:10.3390/molecules28010445)
Supplement: Supplementary file 1 [file molecules-28-00445-s001.zip]

Archive with 1 entries (1 files):
- molecules-1985739-supplementary.pdf
